# Supplementary material for: Identification, Characterization, and Expression Analysis of Cell Wall Related Genes in Sorghum bicolor (L.) Moench, a Food, Fodder, and Biofuel Crop
Source: Front Plant Sci. 2016 Aug 31;7:1287. doi: 10.3389/fpls.2016.01287 (PMC5006623; doi:10.3389/fpls.2016.01287)
Supplement: Supplementary file 4 [file Table4.XLSX]

## Sheet: psRNATargetJob-1455566841019516
Supplementary Table 4. Details of miRNA target identification in the cell wall related genes of sorghum.
S. No.	Target_Acc.	Gene Family	miRNA_Acc.	Expectation	UPE	miRNA length	Target start	Target end	miRNA_aligned_fragment	Target_aligned_fragment	Inhibition
1	Sobic.001G422300.1	Laccase	sbi-miR397-5p	3	19.126	21	681	701	UCAUUGAGUGCAGCGUUGAUG	CAUCAACGCCGCGCUCAACGA	Cleavage
2	Sobic.003G049600.2	CESA	sbi-miR397-5p	3	22.096	20	230	249	UCAUUGAGUGCAGCGUUGAU	AUCAGUGCUGCCCUCAAUGC	Translation
3	Sobic.003G298900.1	GT48	sbi-miR156a	3	16.355	20	982	1001	UGACAGAAGAGAGUGAGCAC	AUGCUCAUUCUCUUCUUUCA	Cleavage
			sbi-miR156c	3	16.355	20	982	1001	UGACAGAAGAGAGUGAGCAC	AUGCUCAUUCUCUUCUUUCA	Cleavage
			sbi-miR156b	3	16.355	20	982	1001	UGACAGAAGAGAGUGAGCAC	AUGCUCAUUCUCUUCUUUCA	Cleavage
			sbi-miR156f	3	16.355	20	982	1001	UGACAGAAGAGAGUGAGCAC	AUGCUCAUUCUCUUCUUUCA	Cleavage
			sbi-miR156g	3	16.355	20	982	1001	UGACAGAAGAGAGUGAGCAC	AUGCUCAUUCUCUUCUUUCA	Cleavage
			sbi-miR156h	3	16.355	20	982	1001	UGACAGAAGAGAGUGAGCAC	AUGCUCAUUCUCUUCUUUCA	Cleavage
			sbi-miR156i	3	16.355	20	982	1001	UGACAGAAGAGAGUGAGCAC	AUGCUCAUUCUCUUCUUUCA	Cleavage
4	Sobic.003G352700.1	Laccase	sbi-miR397-5p	3	23.636	21	681	701	UCAUUGAGUGCAGCGUUGAUG	CAUCAACGCGGCGCUCAACGA	Cleavage
	Sobic.003G352800.1	Laccase	sbi-miR164a	3	22.238	21	44	64	UGGAGAAGCAGGGCACGUGCA	UGCUCGUGCUCUUCUUCUCCG	Translation
			sbi-miR164b	3	22.238	20	45	64	UGGAGAAGCAGGGCACGUGC	GCUCGUGCUCUUCUUCUCCG	Translation
5			sbi-miR164d	3	22.238	21	44	64	UGGAGAAGCAGGGCACGUGCA	UGCUCGUGCUCUUCUUCUCCG	Translation
			sbi-miR164e	3	22.238	21	44	64	UGGAGAAGCAGGGCACGUGCA	UGCUCGUGCUCUUCUUCUCCG	Translation
			sbi-miR397-5p	0.5	17.382	21	681	701	UCAUUGAGUGCAGCGUUGAUG	CAUCAACGCUGCGCUCAAUGA	Cleavage
6	Sobic.003G353200.1	Laccase	sbi-miR528	3	10.677	21	48	68	UGGAAGGGGCAUGCAGAGGAG	CUUCUCCGCAUGUCCCUUCCU	Cleavage
7	Sobic.004G107800.1	GT48	sbi-miR6230-5p	3	17.67	20	5751	5770	UUUUGGGUCCCUAAACUUGU	UCAAGUUUUGAGACCCAAAA	Translation
8	Sobic.005G198500.1	Laccase	sbi-miR528	3	19.324	20	29	48	UGGAAGGGGCAUGCAGAGGA	UCCUCUGUGUGUCCCUUCUU	Cleavage
9	Sobic.008G125700.1	CSL	sbi-miR5566	2.5	16.261	21	2441	2461	UCAGCAUCACCUCCCUGUUGU	ACGACAGGGAGAUGAUGCUGC	Translation
10	Sobic.009G162800.1	Laccase	sbi-miR397-5p	2.5	19.859	21	693	713	UCAUUGAGUGCAGCGUUGAUG	CAUCAACGCCGCACUCAACGA	Cleavage
