# Supplementary material for: Identification, Characterization, and Expression Analysis of Cell Wall Related Genes in Sorghum bicolor (L.) Moench, a Food, Fodder, and Biofuel Crop
Source: Front Plant Sci. 2016 Aug 31;7:1287. doi: 10.3389/fpls.2016.01287 (PMC5006623; doi:10.3389/fpls.2016.01287)
Supplement: Supplementary file 7 [file Table7.XLSX]

## Sheet: DEG
Supplementary Table 7. Differentially expressed cell wall related genes (up- and down-regulated) in PEG and ABA treated shoot and root of sorghum. Significantly up- and down-regulated genes (FC≥ 2.0; p-value < 0.05) were highlighted in red font and used for the analysis.
Shoot_up-regulated genes								Shoot_down-regulated genes								Shoot_unaffected genes			Root_up-regulated genes								Root_down-regulated genes								Root_unaffected genes
Gene Id	ABA	p-value		Gene Id	PEG	p-value		Gene Id	ABA	p-value		Gene Id	PEG	p-value		ABA	PEG		Gene Id	ABA	p-value		Gene Id	PEG	p-value		Gene Id	ABA	p-value		Gene Id	PEG	p-value		ABA	PEG
5_Sobic.003G410700	2.282	0.000608		10_Sobic.004G127200	199.971	1.78e-06		8_Sobic.001G301600	6.507	6.11e-06		4_Sobic.008G054100	8.152	0.00283		10_Sobic.007G086400	10_Sobic.006G205700		17_Sobic.007G173300	4.075	4.26e-07		5_Sobic.007G139300	5.756	5.52e-07		13_Sobic.009G201400	204.428	1.44e-10		9_Sobic.005G177100	19.015	0.000107		10_Sobic.010G098000	10_Sobic.010G098000
8_Sobic.001G155600	3.285	0.00158		13_Sobic.001G357900	5.023	0.000846		13_Sobic.002G045800	3.388	1.45e-05		2_Sobic.006G080800	3.018	0.00498		10_Sobic.010G098000	10_Sobic.007G086400		12_Sobic.006G032800	11.681	6.32e-06		13_Sobic.003G422000	42.605	5.81e-06		2_Sobic.002G334200	47.808	2.14e-07		14_Sobic.001G454800	6.827	0.0417		10_Sobic.K044406	10_Sobic.K044406
9_Sobic.002G055700	11.982	0.00243		8_Sobic.001G155600	4.761	0.00222		8_Sobic.003G338801	15.271	2.54e-05		4_Sobic.004G125100	6.65	0.00755		10_Sobic.010G146300	10_Sobic.010G098000		5_Sobic.003G410700	2.639	9.92e-06		10_Sobic.010G146300	11.828	8.93e-06		10_Sobic.007G086300	3.507	4.23e-07		8_Sobic.001G540000	6.1	0.0478		11_Sobic.004G318300	11_Sobic.K044400
11_Sobic.002G193600	2.84	0.00268		10_Sobic.001G531300	3.333	0.00285		8_Sobic.001G301500	7.777	3.55e-05		20_Sobic.009G162300	2.069	0.0102		10_Sobic.K044406	11_Sobic.004G318300		4_Sobic.004G308300	41.719	1.03e-05		9_Sobic.002G055600	4.135	1.19e-05		10_Sobic.007G085600	57.727	5.45e-07		2_Sobic.010G197300	6.074	0.000652		11_Sobic.K044400	12_Sobic.001G466100
16_Sobic.004G091000	27.427	0.00375		5_Sobic.001G506800	10.096	0.00317		20_Sobic.009G162800	3.068	5.79e-05		18_Sobic.004G350400	4.516	0.0117		11_Sobic.004G318300	11_Sobic.006G090900		8_Sobic.001G155600	8.208	2.57e-05		10_Sobic.005G140001	10.661	1.36e-05		8_Sobic.004G121500	19.122	3.9e-06		13_Sobic.009G201400	4.597	0.0136		13_Sobic.003G422100	13_Sobic.003G422100
14_Sobic.001G454800	7.463	0.00388		9_Sobic.002G055700	22.181	0.00371		20_Sobic.003G341500	2.912	0.000295		9_Sobic.003G364200	4.807	0.0119		11_Sobic.009G029800	11_Sobic.009G029800		6_Sobic.009G144200	2.152	7.28e-05		8_Sobic.001G301400	5.822	1.85e-05		8_Sobic.001G300700	19.253	1.36e-05		19_Sobic.003G384700	4.218	0.00095		14_Sobic.001G045900	14_Sobic.001G045900
13_Sobic.006G069200	8.41	0.00627		8_Sobic.001G516500	2.754	0.00406		20_Sobic.009G162300	3.434	0.000299		5_Sobic.001G229000	2.456	0.0119		11_Sobic.K044400	11_Sobic.K044400		15_Sobic.001G433200	4.141	8.25e-05		9_Sobic.002G055700	4.315	1.86e-05		20_Sobic.003G341500	6.67	1.52e-05		3_Sobic.004G256400	3.466	0.0489		14_Sobic.003G173800	14_Sobic.003G173800
5_Sobic.001G506800	13.713	0.00866		13_Sobic.003G422200	14.039	0.00727		8_Sobic.009G173700	9.194	0.000383		20_Sobic.005G156700	4.633	0.0121		12_Sobic.002G053800	12_Sobic.002G053800		10_Sobic.004G127200	6.584	0.000119		8_Sobic.007G019900	4.326	2.73e-05		20_Sobic.003G357700	89.172	1.83e-05		9_Sobic.002G109800	3.27	0.0491		14_Sobic.010G190001	14_Sobic.007G112400
14_Sobic.003G050100	2.369	0.00917		8_Sobic.001G311000	2.155	0.0107		8_Sobic.001G300800	15.954	0.000432		13_Sobic.003G421500	7.437	0.0122		13_Sobic.003G422100	13_Sobic.003G422100		2_Sobic.002G385800	3.597	0.000222		11_Sobic.006G265100	5.606	4.25e-05		2_Sobic.002G237900	10.722	1.84e-05		2_Sobic.006G080600	2.708	0.00726		14_Sobic.010G190100	14_Sobic.010G190001
9_Sobic.002G055600	5.415	0.00931		8_Sobic.004G294500	7.462	0.0118		14_Sobic.003G187700	6.28	0.000432		9_Sobic.002G110000	4.973	0.0122		13_Sobic.010G177600	13_Sobic.009G201400		13_Sobic.003G422200	7.517	0.000249		8_Sobic.010G006200	12.024	5.94e-05		20_Sobic.005G005800	9.704	2.53e-05		3_Sobic.001G396600	2.654	0.0187		16_Sobic.003G322800	14_Sobic.010G190100
10_Sobic.004G127200	83.987	0.0102		12_Sobic.006G032800	2.066	0.0175		20_Sobic.003G352800	2.442	0.000793		10_Sobic.007G086300	2.145	0.0208		14_Sobic.001G045900	13_Sobic.010G177600		6_Sobic.001G391300	3.233	0.000249		20_Sobic.005G163800	2.464	0.000132		8_Sobic.004G119800	3.446	2.69e-05		2_Sobic.002G334200	2.249	0.00604		16_Sobic.008G022800	16_Sobic.008G022800
14_Sobic.003G153200	2.058	0.014		11_Sobic.004G021400	2.444	0.0177		12_Sobic.001G140300	3.884	0.000851		9_Sobic.003G364300	2.336	0.0213		14_Sobic.003G226000	14_Sobic.001G045900		13_Sobic.003G423500	3.642	0.00039		8_Sobic.006G171300	3.346	0.00032		8_Sobic.001G238200	10.927	2.73e-05		20_Sobic.003G341500	2.124	0.0103		16_Sobic.010G034300	17_Sobic.005G024000
16_Sobic.008G058200	2.175	0.0145		14_Sobic.003G141800	3.671	0.0189		12_Sobic.003G082700	2.281	0.000982		20_Sobic.003G111900	2.426	0.0251		14_Sobic.010G190200	14_Sobic.003G173800		5_Sobic.004G159100	4.539	0.000816		8_Sobic.001G314600	5.726	0.000483		20_Sobic.001G403100	10.018	4.54e-05		9_Sobic.003G364200	2.048	0.0499		16_Sobic.010G176400	18_Sobic.003G143600
20_Sobic.008G090800	6.176	0.0164		6_Sobic.001G391300	2.225	0.0209		19_Sobic.003G384700	3.563	0.0011		10_Sobic.010G246600	2.726	0.031		16_Sobic.008G022800	14_Sobic.003G226000		2_Sobic.001G075600	2.238	0.00088		8_Sobic.007G020100	4.513	0.000486		10_Sobic.006G205700	3.334	4.8e-05		5_Sobic.003G410800	2.031	0.000489		17_Sobic.005G024000	18_Sobic.003G178000
20_Sobic.001G422300	2.711	0.0185		8_Sobic.004G191600	2.085	0.0217		20_Sobic.005G005800	3.222	0.00126		15_Sobic.007G012100	5.012	0.0316		16_Sobic.010G034300	14_Sobic.007G112400		1_Sobic.001G045700	2.476	0.000952		14_Sobic.009G216100	2.996	0.000511		13_Sobic.010G155500	8.603	7.02e-05		8_Sobic.001G539940	9.36	0.0944		18_Sobic.003G178000	18_Sobic.004G277501
11_Sobic.010G101900	2.521	0.0195		3_Sobic.004G256400	2.1	0.0228		2_Sobic.001G490000	2.91	0.00142		9_Sobic.003G263600	2.158	0.03374		17_Sobic.005G024000	14_Sobic.010G190200		13_Sobic.003G422000	7.362	0.00107		10_Sobic.004G127200	66.194	0.000562		4_Sobic.004G125100	12.113	8.4e-05		8_Sobic.004G294400	2.087	0.115		18_Sobic.004G277501	18_Sobic.004G350400
14_Sobic.001G525000	2.424	0.0281		8_Sobic.002G124400	2.65	0.0235		2_Sobic.006G080800	5.163	0.00191		13_Sobic.003G421700	3.368	0.0342		18_Sobic.002G399700	16_Sobic.003G348500		13_Sobic.001G357900	3.604	0.0016		8_Sobic.006G031900	3.434	0.000624		2_Sobic.002G334100	5.006	9.13e-05		8_Sobic.004G121500	2.71	0.158		18_Sobic.005G009600	18_Sobic.005G009600
18_Sobic.005G217101	5.558	0.036		14_Sobic.001G525000	2.228	0.0268		10_Sobic.007G090436	2.267	0.00212		11_Sobic.006G265100	3.109	0.0358		18_Sobic.003G143600	16_Sobic.008G022800		12_Sobic.004G154000	4.991	0.00179		17_Sobic.007G173300	2.157	0.000706		13_Sobic.002G327900	18.559	0.000104		5_Sobic.001G541601	2.624	0.159		18_Sobic.005G009900	18_Sobic.005G009900
2_Sobic.007G137400	2.219	0.0367		13_Sobic.003G422000	2.647	0.027		6_Sobic.004G237800	2.407	0.00224		18_Sobic.002G399700	2.785	0.0374		18_Sobic.004G277501	16_Sobic.010G034300		19_Sobic.003G150600	4.206	0.00198		12_Sobic.004G154000	3.802	0.000718		8_Sobic.001G301000	8.105	0.000107		13_Sobic.003G421500	2.504	0.166		18_Sobic.010G017600	18_Sobic.010G017600
10_Sobic.010G098100	9.617	0.0768		13_Sobic.001G346200	2.304	0.0317		13_Sobic.002G328600	4.802	0.00225		11_Sobic.007G131300	2.236	0.0374		18_Sobic.005G009900	17_Sobic.005G024000		7_Sobic.001G521500	2.283	0.00198		2_Sobic.010G146000	5.93	0.000815		8_Sobic.004G121700	3.015	0.000121		2_Sobic.006G080700	2.358	0.213		2_Sobic.007G100800	20_Sobic.003G231400
12_Sobic.001G466000	2.129	0.0852		9_Sobic.002G055600	7.17	0.0333		6_Sobic.002G423600	10.158	0.00358		10_Sobic.007G085500	2.077	0.0374		18_Sobic.010G017600	17_Sobic.005G024100		1_Sobic.003G049600	2.047	0.00263		15_Sobic.010G173800	3.618	0.00102		2_Sobic.004G238700	2.196	0.000126		20_Sobic.004G236100	2.536	0.23		6_Sobic.004G336401	5_Sobic.004G213500
11_Sobic.004G021400	2.594	0.0886		6_Sobic.002G423600	3.7	0.0351		20_Sobic.003G357600	4.323	0.00393		3_Sobic.001G396700	2.03	0.0374		20_Sobic.003G111900	18_Sobic.003G143600		11_Sobic.003G015700	4.155	0.00315		8_Sobic.001G238100	2.112	0.00116		5_Sobic.001G541601	20.92	0.000138		19_Sobic.001G305100	3.577	0.286		8_Sobic.001G306200	6_Sobic.003G360500
12_Sobic.004G154000	11.325	0.0915		10_Sobic.010G098100	27.507	0.0362		14_Sobic.006G178900	10.348	0.00432		8_Sobic.001G499800	2.007	0.0374		20_Sobic.003G231400	18_Sobic.003G178000		20_Sobic.004G236000	2.257	0.00433		19_Sobic.003G150600	2.612	0.00119		12_Sobic.001G140300	30.849	0.000175						8_Sobic.001G306400	6_Sobic.004G336401
12_Sobic.001G466100	3.158	0.118		12_Sobic.004G154000	29.062	0.0367		20_Sobic.001G403100	2.56	0.00558		13_Sobic.002G328600	3.435	0.0427		20_Sobic.004G235900	18_Sobic.004G277501		10_Sobic.004G126700	2.272	0.00635		11_Sobic.007G131300	7.272	0.00126		19_Sobic.003G384700	3.427	0.00018						8_Sobic.001G356400	8_Sobic.001G306200
13_Sobic.003G422200	2.094	0.123		10_Sobic.001G538000	2.925	0.0405		9_Sobic.003G364300	3.673	0.00587		5_Sobic.007G139300	4.742	0.0478		20_Sobic.004G314200	18_Sobic.004G350500		6_Sobic.005G169500	2.059	0.00639		13_Sobic.009G119200	2.418	0.00171		8_Sobic.004G121600	5.277	0.000189						8_Sobic.001G516500	8_Sobic.001G306400
14_Sobic.007G112400	3.228	0.124		5_Sobic.001G229100	8.109	0.0426		13_Sobic.006G271100	2.462	0.00646		8_Sobic.004G121800	2.506	0.376		20_Sobic.004G314300	18_Sobic.005G009600		5_Sobic.002G062100	2.322	0.00757		10_Sobic.010G246600	10.844	0.00177		2_Sobic.002G334000	2.791	0.000269						8_Sobic.001G539600	8_Sobic.001G306500
18_Sobic.002G251600	3.839	0.125		2_Sobic.003G442500	2.999	0.0456		4_Sobic.004G125100	8.051	0.00726		16_Sobic.010G034200	2.318	0.416		20_Sobic.005G215300	18_Sobic.005G009900		6_Sobic.009G177200	2.23	0.00884		8_Sobic.001G542200	2.286	0.00189		8_Sobic.007G018000	93.191	0.000277						8_Sobic.001G539700	8_Sobic.001G356400
10_Sobic.007G085500	4.928	0.139		9_Sobic.005G098700	16.786	0.0463		10_Sobic.002G324100	3.005	0.00802		8_Sobic.007G166500	2.418	0.443		20_Sobic.010G268500	18_Sobic.010G017600		13_Sobic.010G186700	2.002	0.00972		20_Sobic.003G357600	2.716	0.0021		9_Sobic.003G364300	6.826	0.000282						8_Sobic.001G539760	8_Sobic.001G539600
20_Sobic.004G236000	5.75	0.141		20_Sobic.008G090800	15.711	0.0481		12_Sobic.003G083000	2.004	0.00915						2_Sobic.010G146000	2_Sobic.001G242000		9_Sobic.005G098700	2.726	0.0112		2_Sobic.003G442500	2.889	0.00253		12_Sobic.002G053800	28.537	0.000285						8_Sobic.001G539820	8_Sobic.001G539700
5_Sobic.003G234701	2.294	0.155		8_Sobic.004G238801	3.607	0.0503		10_Sobic.010G246600	3.481	0.0114						3_Sobic.001G396600	2_Sobic.007G100800		8_Sobic.001G301400	2.387	0.0116		20_Sobic.009G162800	3.771	0.00261		9_Sobic.005G177100	10.453	0.000329						8_Sobic.001G539880	8_Sobic.001G539820
5_Sobic.001G506500	3.257	0.157		4_Sobic.004G308500	4.803	0.0536		8_Sobic.004G294300	3.29	0.0133						3_Sobic.001G396700	20_Sobic.003G231400		18_Sobic.005G217101	7.26	0.0123		10_Sobic.007G085500	2.895	0.00333		8_Sobic.001G237800	10.485	0.000344						8_Sobic.002G305800	8_Sobic.001G539880
11_Sobic.006G134700	3.319	0.173		7_Sobic.010G275800	2.322	0.0622		20_Sobic.003G352700	2.051	0.0134						3_Sobic.005G144101	20_Sobic.004G235900		9_Sobic.003G263600	3.534	0.0395		8_Sobic.001G499701	3.415	0.0036		8_Sobic.001G539940	24.651	0.000422						8_Sobic.010G120100	8_Sobic.010G120100
9_Sobic.005G177500	3.118	0.235		9_Sobic.003G244600	3.387	0.0649		2_Sobic.004G255200	2.672	0.014						4_Sobic.002G019000	20_Sobic.004G236100		20_Sobic.005G215300	3.167	0.0414		2_Sobic.006G080800	10.764	0.0044		14_Sobic.003G187700	2.488	0.000427						8_Sobic.010G121800	8_Sobic.010G121800
5_Sobic.001G506900	2.62	0.271		8_Sobic.004G294400	2.596	0.0651		8_Sobic.001G300500	3.281	0.0188						4_Sobic.002G019200	20_Sobic.004G314200		20_Sobic.003G357600	2.146	0.0487		11_Sobic.010G106100	4.488	0.00488		8_Sobic.001G238300	7.81	0.000471						9_Sobic.002G109800	9_Sobic.002G109900
5_Sobic.001G506600	3.153	0.285		8_Sobic.001G033300	2.933	0.0653		4_Sobic.004G124800	3.674	0.0193						4_Sobic.010G082201	20_Sobic.004G314300		10_Sobic.004G025900	2.118	0.0531		14_Sobic.009G243500	2.321	0.00557		13_Sobic.002G328300	12.312	0.000496						9_Sobic.002G109900	9_Sobic.002G110000
14_Sobic.003G153100	3.15	0.334		2_Sobic.002G334000	3.038	0.0672		14_Sobic.010G040400	6.64	0.0205						4_Sobic.010G082300	20_Sobic.005G198500		13_Sobic.010G177600	3.535	0.0601		11_Sobic.003G015700	3.53	0.00561		13_Sobic.009G119200	8.591	0.000582						9_Sobic.002G110000
18_Sobic.003G178000	2.497	0.374		14_Sobic.001G045800	4.889	0.074		13_Sobic.003G421900	2.271	0.0221						5_Sobic.010G059400	20_Sobic.005G215300		13_Sobic.001G148300	2.065	0.0602		18_Sobic.002G251600	12.446	0.00574		5_Sobic.001G229000	2.702	0.000591
11_Sobic.007G131300	2.256	0.374		13_Sobic.001G148300	2.316	0.0773		13_Sobic.010G155500	4.663	0.0232						6_Sobic.004G336401	20_Sobic.010G268500		20_Sobic.003G111900	3.036	0.0749		8_Sobic.001G237800	2.815	0.00683		8_Sobic.004G121800	9.185	0.000637
8_Sobic.007G020100	2.224	0.374		2_Sobic.002G139900	5.485	0.079		8_Sobic.002G124400	5.5	0.0236						8_Sobic.001G237900	3_Sobic.001G396600		8_Sobic.001G499800	2.787	0.076		8_Sobic.003G059900	3.081	0.00771		20_Sobic.003G352700	4.653	0.0008
9_Sobic.003G363900	2.202	0.374		16_Sobic.004G091000	5.437	0.0799		8_Sobic.001G300700	5.193	0.0249						8_Sobic.001G238100	3_Sobic.005G144101		8_Sobic.010G271000	2.022	0.0857		8_Sobic.004G120000	2.397	0.00881		8_Sobic.001G300500	3.215	0.000832
18_Sobic.005G009600	2.048	0.374		8_Sobic.001G300400	2.406	0.095		8_Sobic.002G124500	25.549	0.0264						8_Sobic.001G238300	4_Sobic.002G019100		13_Sobic.001G142200	2.086	0.101		8_Sobic.001G542100	3.107	0.00905		8_Sobic.003G059900	168.669	0.000866
14_Sobic.010G161400	2.042	0.374		18_Sobic.005G217101	2.146	0.104		13_Sobic.003G364600	2.004	0.0296						8_Sobic.001G306200	4_Sobic.002G019200		16_Sobic.004G091000	6.972	0.121		8_Sobic.001G516500	3.404	0.00957		8_Sobic.001G237900	10.473	0.00102
8_Sobic.001G356400	2.875	0.43		20_Sobic.004G236000	8.686	0.11		14_Sobic.009G243500	2.436	0.0297						8_Sobic.001G306400	5_Sobic.004G213500		20_Sobic.005G198500	6.024	0.128		4_Sobic.010G082400	2.309	0.0103		13_Sobic.004G165600	4.685	0.00124
8_Sobic.007G018000	2.104	0.515		9_Sobic.005G177600	3.049	0.111		13_Sobic.003G421500	14.691	0.0304						8_Sobic.001G306500	5_Sobic.010G059400		2_Sobic.006G080800	2.55	0.165		8_Sobic.006G171200	14.147	0.0109		12_Sobic.003G082700	7.526	0.0014
8_Sobic.006G171300	2.386	0.543		13_Sobic.010G022500	3.016	0.111		14_Sobic.010G005000	2.071	0.0326						8_Sobic.001G539600	6_Sobic.004G336401		10_Sobic.005G140001	2.01	0.344		8_Sobic.001G311000	5.005	0.0109		18_Sobic.007G075600	2.255	0.0014
9_Sobic.003G364200	2.078	0.579		18_Sobic.002G370300	5.667	0.115		8_Sobic.010G194500	2.676	0.0339						8_Sobic.001G539700	8_Sobic.001G237800		2_Sobic.002G139900	3.089	0.382		14_Sobic.010G005000	2.255	0.0158		8_Sobic.006G031900	4.857	0.00151
				13_Sobic.006G069200	3.58	0.116		18_Sobic.007G075600	3.412	0.0344						8_Sobic.001G539760	8_Sobic.001G237900		19_Sobic.001G305100	2.489	0.4		8_Sobic.009G173700	3.525	0.0165		20_Sobic.003G353200	7.718	0.00164
				4_Sobic.004G308300	3.287	0.119		13_Sobic.002G327900	4.562	0.0347						8_Sobic.001G540000	8_Sobic.001G238100						12_Sobic.001G439400	2.05	0.0168		6_Sobic.004G237800	2.604	0.00164
				3_Sobic.005G144000	3.144	0.122		8_Sobic.001G301000	21.647	0.0355						8_Sobic.003G059900	8_Sobic.001G238400						10_Sobic.001G284600	2.064	0.0187		8_Sobic.001G301300	9.845	0.00169
				16_Sobic.010G176400	3.106	0.122		17_Sobic.008G016500	3.225	0.0434						8_Sobic.003G112100	8_Sobic.001G306200						14_Sobic.003G226000	2.534	0.0189		8_Sobic.004G294500	6.226	0.00182
				10_Sobic.001G309000	2.26	0.126		11_Sobic.007G119300	2.59	0.0468						8_Sobic.004G120000	8_Sobic.001G306400						10_Sobic.002G324100	2.503	0.0192		8_Sobic.006G171100	5.663	0.00189
				5_Sobic.006G186200	2.847	0.132		4_Sobic.008G054100	29.368	0.0475						8_Sobic.004G121500	8_Sobic.001G306500						6_Sobic.002G398400	2.464	0.0205		11_Sobic.006G090900	25.196	0.00193
				2_Sobic.004G075900	2.836	0.132		20_Sobic.003G357700	3.328	0.048						8_Sobic.004G121600	8_Sobic.001G314600						6_Sobic.001G479800	2.303	0.0282		8_Sobic.007G020100	81.788	0.00199
				11_Sobic.002G273500	2.785	0.133		8_Sobic.006G171200	13.143	0.051						8_Sobic.004G121700	8_Sobic.001G499701						8_Sobic.002G300000	2.537	0.0311		18_Sobic.003G231500	2.517	0.00216
				13_Sobic.002G255600	3.165	0.135		13_Sobic.007G197000	3.654	0.051						8_Sobic.006G171100	8_Sobic.001G539600						11_Sobic.004G021400	2.749	0.0314		8_Sobic.007G019900	63.046	0.00221
				15_Sobic.003G374100	3.296	0.136		13_Sobic.003G421700	6.454	0.0539						8_Sobic.007G019900	8_Sobic.001G539700						13_Sobic.006G069200	2.633	0.0314		14_Sobic.003G050100	2.366	0.00223
				16_Sobic.003G322800	4.46	0.14		8_Sobic.004G294400	19.126	0.0576						8_Sobic.007G020200	8_Sobic.001G539760						8_Sobic.007G020200	3.102	0.0315		15_Sobic.004G093400	2.735	0.00224
				20_Sobic.003G353200	2.694	0.14		8_Sobic.003G128800	2.062	0.0639						8_Sobic.007G166500	8_Sobic.001G539940						18_Sobic.009G203200	2.621	0.0341		2_Sobic.001G242000	6.841	0.0023
				11_Sobic.004G248100	3.214	0.142		10_Sobic.007G090460	4.352	0.0666						8_Sobic.010G120100	8_Sobic.001G540000						8_Sobic.003G338801	2.607	0.0342		8_Sobic.001G238400	4.959	0.0023
				3_Sobic.005G144500	4.202	0.147		11_Sobic.003G015700	8.072	0.0669						8_Sobic.010G121800	8_Sobic.002G305800						9_Sobic.005G177500	10.484	0.0349		8_Sobic.001G238000	3.62	0.00241
				18_Sobic.001G490800	2.053	0.147		10_Sobic.001G179400	2.147	0.067						8_Sobic.010G268700	8_Sobic.003G059900						5_Sobic.006G186200	3.316	0.035		4_Sobic.004G125300	9.858	0.00257
				13_Sobic.001G061900	2.243	0.149		17_Sobic.005G123300	5.178	0.0704						9_Sobic.001G543000	8_Sobic.003G112100						10_Sobic.010G246400	2.168	0.0362		9_Sobic.003G364200	74.181	0.00277
				12_Sobic.001G466000	3.694	0.151		10_Sobic.007G086300	8.239	0.0919						9_Sobic.003G364000	8_Sobic.004G119800						10_Sobic.001G309000	15.211	0.0366		8_Sobic.010G268700	5.876	0.00288
				13_Sobic.005G164000	2.209	0.152		11_Sobic.006G090900	3.781	0.0947						9_Sobic.003G364100	8_Sobic.004G120000						16_Sobic.008G058200	2.001	0.0366		2_Sobic.001G490000	2.644	0.0032
				13_Sobic.007G197000	4.293	0.161		13_Sobic.001G437801	2.135	0.0961							8_Sobic.004G121500						10_Sobic.001G006900	6.219	0.0381		14_Sobic.003G223100	2.097	0.00333
				10_Sobic.004G126700	3.899	0.161		2_Sobic.007G090600	2.242	0.0984							8_Sobic.004G121600						9_Sobic.005G098700	2.06	0.0424		14_Sobic.001G454800	27.452	0.00364
				5_Sobic.008G077900	5.599	0.164		18_Sobic.008G131300	3.034	0.108							8_Sobic.006G171100						11_Sobic.006G090900	2.252	0.0457		10_Sobic.007G085500	66.277	0.00425
				8_Sobic.001G155700	3.115	0.169		9_Sobic.002G109800	2.468	0.117							8_Sobic.007G019900						13_Sobic.003G423500	2.231	0.0531		17_Sobic.005G123300	3.378	0.00466
				8_Sobic.001G542200	2.683	0.178		15_Sobic.003G179700	2.952	0.118							8_Sobic.007G020100						11_Sobic.010G266100	4.531	0.0546		8_Sobic.007G020200	58.214	0.00499
				18_Sobic.006G172000	2.449	0.187		18_Sobic.004G350400	3.722	0.124							8_Sobic.010G006200						13_Sobic.004G313200	2.282	0.0605		9_Sobic.005G099000	3.589	0.00523
				19_Sobic.001G305100	2.128	0.196		5_Sobic.004G213500	3.436	0.124							8_Sobic.010G120100						11_Sobic.003G148500	2.608	0.0612		4_Sobic.006G097900	6.752	0.00601
				14_Sobic.001G045400	4.347	0.198		8_Sobic.001G301400	5.159	0.125							8_Sobic.010G121800						13_Sobic.001G357900	2.043	0.0673		14_Sobic.009G216100	4.081	0.00613
				11_Sobic.007G017300	8.095	0.22		8_Sobic.001G542200	2.9	0.13							8_Sobic.010G268700						9_Sobic.005G224900	2.611	0.0757		8_Sobic.001G499701	29.813	0.00616
				13_Sobic.001G452900	2.556	0.226		10_Sobic.006G205700	6.207	0.141							9_Sobic.001G543000						6_Sobic.001G138200	2.387	0.0799		8_Sobic.004G294400	7.534	0.00631
				14_Sobic.003G153100	2.979	0.237		8_Sobic.004G121900	10.689	0.145							9_Sobic.003G363900						11_Sobic.009G079900	2.355	0.0815		5_Sobic.001G228900	3.045	0.00701
				11_Sobic.009G079900	2.168	0.239		13_Sobic.009G119200	2.213	0.157							9_Sobic.003G364000						5_Sobic.001G303300	2.924	0.0862		11_Sobic.007G017300	6.141	0.0071
				10_Sobic.001G179400	2	0.246		2_Sobic.002G022700	2.129	0.16							9_Sobic.003G364100						4_Sobic.004G124800	2.886	0.0874		8_Sobic.001G499900	53.44	0.00811
				2_Sobic.002G022700	3.961	0.25		11_Sobic.007G017300	2.109	0.162													8_Sobic.010G271000	2.545	0.0877		20_Sobic.009G162300	7.2	0.00864
				11_Sobic.006G134700	2.544	0.265		3_Sobic.008G035800	3.719	0.163													18_Sobic.003G376900	2.065	0.0959		8_Sobic.001G238100	38.719	0.009
				6_Sobic.001G364700	3.328	0.283		13_Sobic.002G328300	2.372	0.186													13_Sobic.003G422200	9.053	0.103		13_Sobic.001G452900	3.05	0.009
				4_Sobic.010G082000	2.622	0.307		4_Sobic.010G082400	2.316	0.203													11_Sobic.003G015800	3.928	0.108		6_Sobic.004G177000	2.083	0.0098
				10_Sobic.002G194500	2.55	0.31		8_Sobic.001G301300	2.089	0.218													17_Sobic.008G016500	2.086	0.109		8_Sobic.004G120000	21.697	0.00996
				9_Sobic.005G177400	3.272	0.314		20_Sobic.005G163800	3.594	0.234													16_Sobic.003G348500	5.593	0.11		14_Sobic.004G080000	6.37	0.0108
				4_Sobic.010G082400	3.937	0.326		18_Sobic.002G370300	2.97	0.268													20_Sobic.005G156700	5.028	0.114		20_Sobic.003G357500	5.248	0.0115
				17_Sobic.008G016500	2.088	0.326		20_Sobic.003G357500	3.873	0.274													18_Sobic.006G172000	2.756	0.128		13_Sobic.002G328200	3.822	0.0117
				2_Sobic.008G125700	2.125	0.345		10_Sobic.006G205500	4.892	0.283													13_Sobic.001G142200	2.06	0.129		13_Sobic.003G421700	3.538	0.0118
				3_Sobic.008G035800	3.093	0.362		15_Sobic.007G012100	4.338	0.332													8_Sobic.004G238801	2.19	0.136		4_Sobic.004G308500	6.143	0.0119
				8_Sobic.006G031900	2.329	0.369		8_Sobic.001G238000	4.123	0.346													11_Sobic.007G017300	2.178	0.144		17_Sobic.005G024100	5.195	0.0122
				8_Sobic.004G119900	2.878	0.374		8_Sobic.001G238400	3.004	0.374													15_Sobic.007G012100	5.878	0.169		15_Sobic.010G173800	4.584	0.0135
				8_Sobic.007G020200	2.859	0.374		8_Sobic.004G294500	2.599	0.374													20_Sobic.004G236000	3.173	0.186		8_Sobic.006G171200	10.647	0.0141
				9_Sobic.005G177100	2.736	0.374		8_Sobic.004G119800	2.425	0.374													13_Sobic.007G197000	3.141	0.189		10_Sobic.002G324100	4.893	0.0141
				18_Sobic.003G231500	3.293	0.388		8_Sobic.001G499900	2.089	0.374													12_Sobic.006G032800	3.251	0.19		12_Sobic.003G083000	2.619	0.0141
				8_Sobic.006G209100	4.216	0.398		8_Sobic.001G237800	2.084	0.374													18_Sobic.002G370300	3.02	0.199		10_Sobic.007G090463	2.394	0.0143
				8_Sobic.001G499900	3.601	0.424		8_Sobic.004G119600	2.081	0.374													16_Sobic.003G322800	2.816	0.209		20_Sobic.001G422300	3.46	0.0154
				20_Sobic.003G357700	2.035	0.457		8_Sobic.001G314600	2.054	0.374													6_Sobic.001G364700	3.881	0.211		13_Sobic.006G069200	2.33	0.0154
				18_Sobic.002G251600	2.45	0.465		3_Sobic.005G144000	2.048	0.374													20_Sobic.003G111900	2.387	0.223		13_Sobic.003G421900	5.781	0.0158
				8_Sobic.001G356400	2.707	0.504		8_Sobic.010G006200	2.032	0.374													14_Sobic.010G161400	2.882	0.233		13_Sobic.010G022500	3.279	0.0162
				10_Sobic.006G205500	2.146	0.585		8_Sobic.002G245200	2.459	0.422													3_Sobic.001G396700	3.112	0.242		2_Sobic.002G333900	3.896	0.0172
																							10_Sobic.007G086400	2.71	0.245		2_Sobic.007G090600	2.165	0.0177
																							20_Sobic.004G235900	2.554	0.265		10_Sobic.007G090460	2.376	0.0182
																							13_Sobic.003G326700	2.072	0.272		4_Sobic.010G082400	3.462	0.0189
																							12_Sobic.003G083000	2.951	0.288		6_Sobic.002G423600	20.115	0.0205
																							8_Sobic.003G112100	5.701	0.295		20_Sobic.003G352800	2.347	0.0209
																							3_Sobic.008G035700	2.592	0.302		2_Sobic.010G197300	6.97	0.0214
																							13_Sobic.009G210900	2.101	0.303		8_Sobic.001G542200	2.875	0.0215
																							4_Sobic.004G125300	2.017	0.318		10_Sobic.006G205600	2.072	0.0218
																							4_Sobic.002G019200	2.361	0.333		14_Sobic.003G141800	2.587	0.0232
																							8_Sobic.001G539760	2.352	0.356		13_Sobic.001G014700	19.343	0.0233
																							14_Sobic.010G040400	2.046	0.364		13_Sobic.002G328600	4.712	0.0237
																							10_Sobic.010G098100	2.943	0.403		13_Sobic.001G263500	3.219	0.0241
																							10_Sobic.010G246500	2.398	0.481		14_Sobic.001G045800	12.826	0.0248
																											8_Sobic.004G227900	2.68	0.0268
																											8_Sobic.003G128800	2.828	0.0276
																											11_Sobic.004G042700	2.883	0.0277
																											8_Sobic.001G542100	6.033	0.0286
																											15_Sobic.003G179700	3.687	0.0297
																											20_Sobic.008G090800	6.153	0.0301
																											11_Sobic.010G101900	2.556	0.0301
																											5_Sobic.001G506500	2.704	0.0316
																											5_Sobic.006G186200	2.99	0.0335
																											2_Sobic.002G334400	2.296	0.0367
																											8_Sobic.001G300800	5.139	0.0378
																											13_Sobic.001G061900	2.021	0.0383
																											5_Sobic.001G506800	2.829	0.0392
																											3_Sobic.008G035800	2.371	0.0392
																											4_Sobic.002G019000	2.051	0.0401
																											13_Sobic.004G083100	3.179	0.0409
																											12_Sobic.001G466400	9.463	0.041
																											8_Sobic.004G121900	2.922	0.0435
																											8_Sobic.002G124500	2.388	0.0452
																											11_Sobic.004G021400	4.557	0.046
																											13_Sobic.001G346200	2.498	0.0482
																											10_Sobic.002G302000	2.483	0.0491
																											11_Sobic.003G148500	3.767	0.0502
																											11_Sobic.004G244600	2.476	0.0505
																											8_Sobic.004G119900	10.951	0.0512
																											13_Sobic.002G045800	2.526	0.0517
																											18_Sobic.008G131300	4.899	0.054
																											8_Sobic.010G194500	2.569	0.055
																											17_Sobic.009G259300	3.872	0.0551
																											2_Sobic.002G171200	5.486	0.0557
																											4_Sobic.008G054100	2.285	0.0565
																											11_Sobic.004G248100	3.169	0.0573
																											2_Sobic.006G080600	5.761	0.0594
																											11_Sobic.006G134700	3.862	0.0598
																											14_Sobic.004G113900	2.328	0.0618
																											3_Sobic.001G396600	7.179	0.062
																											10_Sobic.004G273200	2.463	0.0675
																											10_Sobic.001G531300	2.111	0.0681
																											12_Sobic.001G466000	3.73	0.0686
																											8_Sobic.002G245200	10.935	0.0719
																											4_Sobic.010G082000	2.048	0.0723
																											1_Sobic.002G205500	2.231	0.0738
																											8_Sobic.004G119600	2.014	0.0738
																											9_Sobic.006G044200	4.428	0.075
																											10_Sobic.006G228100	2.649	0.075
																											8_Sobic.003G338801	2.344	0.0841
																											11_Sobic.010G106100	2.603	0.0896
																											18_Sobic.002G251600	4.024	0.0911
																											18_Sobic.002G138400	2.46	0.0947
																											2_Sobic.008G125700	2.491	0.0969
																											8_Sobic.001G540000	6.114	0.0984
																											18_Sobic.002G399700	3.354	0.0996
																											13_Sobic.005G164000	3.962	0.101
																											13_Sobic.002G084700	2.699	0.104
																											20_Sobic.003G231400	4.244	0.106
																											2_Sobic.002G334500	2.401	0.111
																											9_Sobic.002G109700	4.847	0.117
																											4_Sobic.010G082300	4.457	0.12
																											14_Sobic.010G161400	3.838	0.126
																											16_Sobic.001G230400	2.817	0.126
																											2_Sobic.006G080700	3.071	0.128
																											8_Sobic.009G173700	2.929	0.14
																											5_Sobic.001G506900	5.082	0.153
																											6_Sobic.001G364700	4.181	0.155
																											8_Sobic.003G112100	17.424	0.159
																											3_Sobic.005G144500	4.167	0.178
																											8_Sobic.001G314600	5.229	0.188
																											11_Sobic.007G131300	2.157	0.189
																											3_Sobic.008G035700	3.744	0.195
																											6_Sobic.001G138200	2.447	0.195
																											10_Sobic.001G538000	3.52	0.215
																											10_Sobic.007G086400	3.785	0.218
																											8_Sobic.001G033300	2.15	0.222
																											8_Sobic.004G238801	2.055	0.225
																											10_Sobic.001G309000	2.581	0.24
																											11_Sobic.002G273500	2.284	0.257
																											11_Sobic.010G266100	2.864	0.275
																											18_Sobic.002G370300	2.577	0.275
																											10_Sobic.001G006900	2.989	0.309
																											13_Sobic.002G275800	3.253	0.313
																											18_Sobic.009G203200	2.018	0.315
																											10_Sobic.002G194500	2.18	0.318
																											14_Sobic.004G028700	3.109	0.319
																											14_Sobic.010G190200	2.169	0.333
																											9_Sobic.003G363900	2.409	0.338
																											3_Sobic.005G144101	2.709	0.342
																											10_Sobic.001G179400	3.275	0.343
																											13_Sobic.009G119400	2.694	0.343
																											16_Sobic.003G348500	2.6	0.356
																											12_Sobic.001G466100	2.182	0.356
																											18_Sobic.003G143600	2.177	0.356
																											14_Sobic.010G040400	2.069	0.356
																											14_Sobic.003G226000	2.066	0.381
																											18_Sobic.004G350500	2.345	0.411
																											8_Sobic.006G209100	2.548	0.628
